# Supplementary material for: Mutation analysis for newly suggested 30 Y-STR loci with high mutation rates in Chinese father-son pairs
Source: Sci Rep. 2022 Sep 20;12:15680. doi: 10.1038/s41598-022-20014-z (PMC9489694; doi:10.1038/s41598-022-20014-z)
Supplement: Supplementary file 2 — Supplementary Information 2. [file 41598_2022_20014_MOESM2_ESM.txt]

Supplementary Figure S1. Mutation rate comparisons between combined Chinese Han group and European populations on 14 RM Y-STRs.
Supplementary Table S1. Supplementary Table S1. Haplotypes of 123 mutated father-son pairs.
Supplementary Table S2. Pairwise mutation events comparison between the Chinese Han and reference populations by Fisher's tests.
Supplementary Table S3. Allele frequencies of the single-copy loci in the Chinese Han based on unrelated fathers (N=281).
Supplementary Table S4. Allele frequencies of the multi-copy loci and microvariant-rich loci in the Chinese Han based on unrelated fathers (N=281).
Supplementary Table S5. Combined mutation rates for Chinese Han and European populations on 14 RM Y-STRs from current and previous studies.
